# Supplementary material for: The Phenotypic Landscape of Phloeosinus baumanni: Spatial Patterns of Morphological Variation and Their Implications for Ecology and Taxonomy
Source: Insects. 2026 Jun 14;17(6):625. doi: 10.3390/insects17060625 (PMC13300303; doi:10.3390/insects17060625)
Supplement: Supplementary file 1 [file insects-17-00625-s001.zip]

Archive with 1 entries (1 files):
- insects-4357834-supplementary.pdf
